# Supplementary material for: Effects of receptor for advanced glycation endproducts on microvessel formation in endometrial cancer
Source: BMC Cancer. 2016 Feb 12;16:93. doi: 10.1186/s12885-016-2126-3 (PMC4751660; doi:10.1186/s12885-016-2126-3)
Supplement: Additional file 1: — Clinical characteristics for endometrial cancer patients. (XLS 32 kb) [file 12885_2016_2126_MOESM1_ESM.xls]

## Sheet: Sheet1
Case	RAGE (IOD)	MVD	ER (%)	PR (%)	Differentiation	FIGO Stage	LM	Survival
1	2078	84	40	40	Well	Ib	No	Lost track
2	1643	36	95	65	Well-Moderately	Ia	No	Yes
3	1765	34	80	70	Well	Ia	No	Yes
4	856	36	90	90	Well	Ia	No	Yes
5	2368	87	70	80	Well-Moderately	IIIc	Yes	Yes
6	1220	22	70	80	Well	Ia	No	Yes
7	1172	17	80	50	Well	Ia	No	Lost track
8	1728	44	90	70	Well	Ia	No	Lost track
9	1691	15	60	40	Well	Ia	No	Yes
10	794	37	95	90	Well-Moderately	Ia	No	Yes
11	1377	20	90	90	Well	Ia	No	Yes
12	1323	40	70	40	Well-Moderately	Ib	No	Yes
13	1542	34	90	90	Well-Moderately	IIIc	Yes	NO (31 months)
14	819	14	70	60	Well	Ia	No	Yes
15	2711	92	60	50	Well	Ia	No	Yes
16	1412	37	80	80	Well	Ia	No	Yes
17	2302	102	10	60	Well-Moderately	Ib	No	NO (54 months)
18	2501	73	30	40	Well	Ia	No	Yes
19	1833	88	50	70	Well	Ia	No	Yes
20	1288	47	60	80	Well	Ia	No	Lost track
21	1246	31	95	75	Well	Ia	No	Lost track
22	856	33	90	50	Well	Ia	No	Yes
23	2198	68	40	30	Well	Ia	No	Yes
24	2157	62	70	5	Well	Ia	No	Yes
25	957	12	60	60	Well-Moderately	Ia	No	Lost track
26	1534	58	70	60	Well-Moderately	Ia	No	Lost track
27	2023	59	30	60	Well	Ia	No	Yes
28	974	20	70	40	Well-Moderately	Ia	No	Lost track
29	2035	72	40	40	Well-Moderately	II	No	NO (48 months)
30	1120	12	70	80	Well	Ia	No	Yes
31	1621	28	60	70	Well-Moderately	Ia	No	Yes
32	1596	49	80	40	Well	Ia	No	Lost track
33	2085	67	20	10	Well	Ia	No	Yes
34	1502	27	90	10	Well-Moderately	Ia	No	Yes
35	2183	91	80	40	Well-Moderately	Ia	No	Lost track
36	956	39	80	60	Well	Ia	No	Yes
37	1398	31	70	70	Well-Moderately	Ia	No	Lost track
38	2129	44	50	30	Poorly	Ia	No	Lost track
39	2640	103	40	50	Moderately-Poorly	Ia	No	Lost track
40	2301	92	30	10	Moderately-Poorly	Ia	No	Yes
41	2472	82	70	80	Moderately-Poorly	Ib	No	Yes
42	1986	47	80	80	Moderately-Poorly	Ia	No	Yes
43	2302	25	90	30	Poorly	Ia	No	Yes
44	2326	68	50	30	Poorly	II	No	Yes
45	2667	79	70	80	Moderately-Poorly	Ib	No	NO (39 months)
46	2614	80	80	60	Moderately-Poorly	Ia	No	Lost track
47	2940	102	0	0	Moderately-Poorly	Ia	No	Lost track
48	2603	87	90	90	Moderately-Poorly	Ib	No	Yes
49	1941	54	90	90	Moderately-Poorly	Ib	No	Yes
50	2556	108	0	0	Moderately-Poorly	IIIb	No	NO (28 months)
51	1872	57	90	80	Moderately-Poorly	Ib	No	Yes
52	2391	63	40	50	Moderately-Poorly	IIIc	Yes	Lost track
53	2405	94	95	99	Poorly	II	No	Yes
54	2869	70	0	0	Moderately-Poorly	IIIa	No	NO (14 months)
55	1797	63	98	98	Moderately-Poorly	Ib	No	Lost track
56	2411	79	0	0	Moderately-Poorly	Ia	No	Yes
57	2384	49	60	70	Moderately-Poorly	Ia	No	Yes
58	2343	84	40	40	Moderately-Poorly	IIIa	No	NO (45 months)
59	1460	43	70	10	Poorly	Ib	No	Yes
60	2938	95	20	5	Poorly	IIIc	Yes	NO (59 months)
61	2881	88	20	30	Moderately-Poorly	II	No	Yes
62	2259	63	60	50	Moderately-Poorly	Ib	No	Yes
63	2729	54	40	50	Moderately-Poorly	Ia	No	Lost track
64	1972	23	90	90	Poorly	Ia	No	Lost track
65	2842	56	40	30	Moderately-Poorly	Ia	No	Yes
66	2688	93	80	60	Poorly	Ib	No	Lost track
67	2236	72	80	90	Moderately-Poorly	Ib	No	Lost track
68	2802	107	40	60	Moderately-Poorly	IIIb	No	NO (43 months)
69	2846	104	30	10	Poorly	II	No	Yes
70	1907	48	50	40	Moderately-Poorly	Ia	No	Lost track
71	2983	89	60	70	Moderately-Poorly	IIIc	Yes	Lost track
72	1865	54	70	90	Poorly	Ia	No	Yes
Abbreviations
RAGE: Receptor for advanced glycation endproducts
IOD: Integrated optical density
MVD: Average microvessel density
ER: Estrogen receptor
PR: Progestrone receptor
FIGO: International Federation of Gynecology and Obstetrics
LM: Lymphatic metastasis
